# Supplementary material for: Functional Consequences of the Evolution of Matrimony, a Meiosis-Specific Inhibitor of Polo Kinase
Source: Mol Biol Evol. 2018 Oct 23;36(1):69–83. doi: 10.1093/molbev/msy197 (PMC6340472; doi:10.1093/molbev/msy197)
Supplement: Supplementary Data [file msy197_supp.zip]

Archive with 4 entries (4 files):
- Supplemental_figure_legends_MBE-18-0583.R1.pdf
- Supplemental_figures_MBE-18-0583.R1.pdf
- Supplementary_data_MBE-18-0583.R1.pdf
- Supplementary_tables_MBE-18-0583.R2.xlsx
