# Supplementary material for: Functional Consequences of the Evolution of Matrimony, a Meiosis-Specific Inhibitor of Polo Kinase
Source: Mol Biol Evol. 2018 Oct 23;36(1):69–83. doi: 10.1093/molbev/msy197 (PMC6340472; doi:10.1093/molbev/msy197)
Supplement: Supplementary Data [file msy197_supp.zip › Supplementary_tables_MBE-18-0583.R2.xlsx]

## Sheet: Table_S1
Table S1. mtrm homologs in Drosophila
Species	Gene name or reference	Phylogenetic groupings
D. melanogaster	mtrm	12 Drosophila species/melanogaster group
D. simulans	GD28590	12 Drosophila species/melanogaster group
D. sechellia	GM25054	12 Drosophila species/melanogaster group
D. erecta	GG27076	12 Drosophila species/melanogaster group
D. yakuba	GE28191	12 Drosophila species/melanogaster group
D. ananassae	GF28054	12 Drosophila species/melanogaster group
D. pseudoobscura	GA30937	12 Drosophila species
D. persimilis	GL24705	12 Drosophila species
D. willistoni	GK27597	12 Drosophila species
D. virilis	GI26527	12 Drosophila species
D. mojavensis	GJ25781	12 Drosophila species
D. grimshawi	in intron2 of GH15064 (Exo70)	12 Drosophila species
D. mauritiana	SRA: SRR6425993	melanogaster group
D. orena	SRA: SRR5382770	melanogaster group
D. santomea	SRA: SRR5860605	melanogaster group
D. teissieri	SRA: SRR5860571	melanogaster group
D. suzukii	LOC108012355	melanogaster group
D. biarmipes	LOC108035290	melanogaster group
D. takahashii	LOC108054180	melanogaster group
D. eugracilis	LOC108109829	melanogaster group
D. rhopaloa	LOC108044387	melanogaster group
D. elegans	LOC108147505	melanogaster group
D. ficusphilia	LOC108089043	melanogaster group
D. serrata	LOC110190790	melanogaster group
D. kikkawai	LOC108078774	melanogaster group
D. bipectinata	LOC108134237	melanogaster group
NOTE.—For D. mauritiana, D. orena, D. santomea, and D. teissieri, mtrm sequences were obtained from NCBI SRA datasets listed, as described in Material and Methods.

## Sheet: Table_S2
Table S2. Lines used in MK tests
Species (source)	Line	Location of mtrm	Reference
D. mel (DGRP)	21	chr3L:8,406,115-8,407,203	Mackay et al. 2012
D. mel (DGRP)	28	chr3L:8,406,115-8,407,203	Mackay et al. 2012
D. mel (DGRP)	38	chr3L:8,406,115-8,407,203	Mackay et al. 2012
D. mel (DGRP)	40	chr3L:8,406,115-8,407,203	Mackay et al. 2012
D. mel (DGRP)	41	chr3L:8,406,115-8,407,203	Mackay et al. 2012
D. mel (DGRP)	42	chr3L:8,406,115-8,407,203	Mackay et al. 2012
D. mel (DGRP)	45	chr3L:8,406,115-8,407,203	Mackay et al. 2012
D. mel (DGRP)	57	chr3L:8,406,115-8,407,203	Mackay et al. 2012
D. mel (DGRP)	59	chr3L:8,406,115-8,407,203	Mackay et al. 2012
D. mel (DGRP)	69	chr3L:8,406,115-8,407,203	Mackay et al. 2012
D. mel (DGRP)	73	chr3L:8,406,115-8,407,203	Mackay et al. 2012
D. mel (DGRP)	75	chr3L:8,406,115-8,407,203	Mackay et al. 2012
D. mel (DGRP)	83	chr3L:8,406,115-8,407,203	Mackay et al. 2012
D. mel (DGRP)	85	chr3L:8,406,115-8,407,203	Mackay et al. 2012
D. mel (DGRP)	88	chr3L:8,406,115-8,407,203	Mackay et al. 2012
D. mel (DGRP)	93	chr3L:8,406,115-8,407,203	Mackay et al. 2012
D. mel (DGRP)	101	chr3L:8,406,115-8,407,203	Mackay et al. 2012
D. mel (DGRP)	105	chr3L:8,406,115-8,407,203	Mackay et al. 2012
D. mel (DGRP)	109	chr3L:8,406,115-8,407,203	Mackay et al. 2012
D. mel (DGRP)	129	chr3L:8,406,115-8,407,203	Mackay et al. 2012
D. mel (DGRP)	138	chr3L:8,406,115-8,407,203	Mackay et al. 2012
D. mel (DGRP)	142	chr3L:8,406,115-8,407,203	Mackay et al. 2012
D. mel (DGRP)	149	chr3L:8,406,115-8,407,203	Mackay et al. 2012
D. mel (DGRP)	153	chr3L:8,406,115-8,407,203	Mackay et al. 2012
D. mel (DGRP)	158	chr3L:8,406,115-8,407,203	Mackay et al. 2012
D. mel (DGRP)	161	chr3L:8,406,115-8,407,203	Mackay et al. 2012
D. mel (DGRP)	176	chr3L:8,406,115-8,407,203	Mackay et al. 2012
D. mel (DGRP)	177	chr3L:8,406,115-8,407,203	Mackay et al. 2012
D. mel (DGRP)	195	chr3L:8,406,115-8,407,203	Mackay et al. 2012
D. mel (DGRP)	208	chr3L:8,406,115-8,407,203	Mackay et al. 2012
D. mel (DGRP)	217	chr3L:8,406,115-8,407,203	Mackay et al. 2012
D. mel (DGRP)	227	chr3L:8,406,115-8,407,203	Mackay et al. 2012
D. mel (DGRP)	228	chr3L:8,406,115-8,407,203	Mackay et al. 2012
D. mel (DGRP)	233	chr3L:8,406,115-8,407,203	Mackay et al. 2012
D. mel (DGRP)	235	chr3L:8,406,115-8,407,203	Mackay et al. 2012
D. mel (DGRP)	237	chr3L:8,406,115-8,407,203	Mackay et al. 2012
D. mel (DGRP)	239	chr3L:8,406,115-8,407,203	Mackay et al. 2012
D. mel (DGRP)	256	chr3L:8,406,115-8,407,203	Mackay et al. 2012
D. mel (DGRP)	280	chr3L:8,406,115-8,407,203	Mackay et al. 2012
D. mel (DGRP)	287	chr3L:8,406,115-8,407,203	Mackay et al. 2012
D. mel (DGRP)	301	chr3L:8,406,115-8,407,203	Mackay et al. 2012
D. mel (DGRP)	303	chr3L:8,406,115-8,407,203	Mackay et al. 2012
D. mel (DGRP)	304	chr3L:8,406,115-8,407,203	Mackay et al. 2012
D. mel (DGRP)	306	chr3L:8,406,115-8,407,203	Mackay et al. 2012
D. mel (DGRP)	309	chr3L:8,406,115-8,407,203	Mackay et al. 2012
D. mel (DGRP)	310	chr3L:8,406,115-8,407,203	Mackay et al. 2012
D. mel (DGRP)	313	chr3L:8,406,115-8,407,203	Mackay et al. 2012
D. mel (DGRP)	317	chr3L:8,406,115-8,407,203	Mackay et al. 2012
D. mel (DGRP)	318	chr3L:8,406,115-8,407,203	Mackay et al. 2012
D. mel (DGRP)	319	chr3L:8,406,115-8,407,203	Mackay et al. 2012
D. mel (DGRP)	320	chr3L:8,406,115-8,407,203	Mackay et al. 2012
D. mel (DGRP)	321	chr3L:8,406,115-8,407,203	Mackay et al. 2012
D. mel (DGRP)	322	chr3L:8,406,115-8,407,203	Mackay et al. 2012
D. mel (DGRP)	332	chr3L:8,406,115-8,407,203	Mackay et al. 2012
D. mel (DGRP)	335	chr3L:8,406,115-8,407,203	Mackay et al. 2012
D. mel (DGRP)	336	chr3L:8,406,115-8,407,203	Mackay et al. 2012
D. mel (DGRP)	352	chr3L:8,406,115-8,407,203	Mackay et al. 2012
D. mel (DGRP)	356	chr3L:8,406,115-8,407,203	Mackay et al. 2012
D. mel (DGRP)	357	chr3L:8,406,115-8,407,203	Mackay et al. 2012
D. mel (DGRP)	358	chr3L:8,406,115-8,407,203	Mackay et al. 2012
D. mel (DGRP)	359	chr3L:8,406,115-8,407,203	Mackay et al. 2012
D. mel (DGRP)	361	chr3L:8,406,115-8,407,203	Mackay et al. 2012
D. mel (DGRP)	362	chr3L:8,406,115-8,407,203	Mackay et al. 2012
D. mel (DGRP)	365	chr3L:8,406,115-8,407,203	Mackay et al. 2012
D. mel (DGRP)	367	chr3L:8,406,115-8,407,203	Mackay et al. 2012
D. mel (DGRP)	370	chr3L:8,406,115-8,407,203	Mackay et al. 2012
D. mel (DGRP)	371	chr3L:8,406,115-8,407,203	Mackay et al. 2012
D. mel (DGRP)	373	chr3L:8,406,115-8,407,203	Mackay et al. 2012
D. mel (DGRP)	374	chr3L:8,406,115-8,407,203	Mackay et al. 2012
D. mel (DGRP)	375	chr3L:8,406,115-8,407,203	Mackay et al. 2012
D. mel (DGRP)	377	chr3L:8,406,115-8,407,203	Mackay et al. 2012
D. mel (DGRP)	379	chr3L:8,406,115-8,407,203	Mackay et al. 2012
D. mel (DGRP)	380	chr3L:8,406,115-8,407,203	Mackay et al. 2012
D. mel (DGRP)	381	chr3L:8,406,115-8,407,203	Mackay et al. 2012
D. mel (DGRP)	383	chr3L:8,406,115-8,407,203	Mackay et al. 2012
D. mel (DGRP)	386	chr3L:8,406,115-8,407,203	Mackay et al. 2012
D. mel (DGRP)	390	chr3L:8,406,115-8,407,203	Mackay et al. 2012
D. mel (DGRP)	391	chr3L:8,406,115-8,407,203	Mackay et al. 2012
D. mel (DGRP)	392	chr3L:8,406,115-8,407,203	Mackay et al. 2012
D. mel (DGRP)	397	chr3L:8,406,115-8,407,203	Mackay et al. 2012
D. mel (DGRP)	399	chr3L:8,406,115-8,407,203	Mackay et al. 2012
D. mel (DGRP)	426	chr3L:8,406,115-8,407,203	Mackay et al. 2012
D. mel (DGRP)	427	chr3L:8,406,115-8,407,203	Mackay et al. 2012
D. mel (DGRP)	437	chr3L:8,406,115-8,407,203	Mackay et al. 2012
D. mel (DGRP)	440	chr3L:8,406,115-8,407,203	Mackay et al. 2012
D. mel (DGRP)	441	chr3L:8,406,115-8,407,203	Mackay et al. 2012
D. mel (DGRP)	443	chr3L:8,406,115-8,407,203	Mackay et al. 2012
D. mel (DGRP)	491	chr3L:8,406,115-8,407,203	Mackay et al. 2012
D. mel (DGRP)	492	chr3L:8,406,115-8,407,203	Mackay et al. 2012
D. mel (DGRP)	508	chr3L:8,406,115-8,407,203	Mackay et al. 2012
D. mel (DGRP)	509	chr3L:8,406,115-8,407,203	Mackay et al. 2012
D. mel (DGRP)	513	chr3L:8,406,115-8,407,203	Mackay et al. 2012
D. mel (DGRP)	517	chr3L:8,406,115-8,407,203	Mackay et al. 2012
D. mel (DGRP)	535	chr3L:8,406,115-8,407,203	Mackay et al. 2012
D. mel (DGRP)	555	chr3L:8,406,115-8,407,203	Mackay et al. 2012
D. mel (DGRP)	563	chr3L:8,406,115-8,407,203	Mackay et al. 2012
D. mel (DGRP)	589	chr3L:8,406,115-8,407,203	Mackay et al. 2012
D. mel (DGRP)	591	chr3L:8,406,115-8,407,203	Mackay et al. 2012
D. mel (DGRP)	595	chr3L:8,406,115-8,407,203	Mackay et al. 2012
D. mel (DGRP)	639	chr3L:8,406,115-8,407,203	Mackay et al. 2012
D. mel (DGRP)	642	chr3L:8,406,115-8,407,203	Mackay et al. 2012
D. mel (DGRP)	646	chr3L:8,406,115-8,407,203	Mackay et al. 2012
D. mel (DGRP)	703	chr3L:8,406,115-8,407,203	Mackay et al. 2012
D. mel (DGRP)	705	chr3L:8,406,115-8,407,203	Mackay et al. 2012
D. mel (DGRP)	707	chr3L:8,406,115-8,407,203	Mackay et al. 2012
D. mel (DGRP)	712	chr3L:8,406,115-8,407,203	Mackay et al. 2012
D. mel (DGRP)	714	chr3L:8,406,115-8,407,203	Mackay et al. 2012
D. mel (DGRP)	716	chr3L:8,406,115-8,407,203	Mackay et al. 2012
D. mel (DGRP)	727	chr3L:8,406,115-8,407,203	Mackay et al. 2012
D. mel (DGRP)	730	chr3L:8,406,115-8,407,203	Mackay et al. 2012
D. mel (DGRP)	732	chr3L:8,406,115-8,407,203	Mackay et al. 2012
D. mel (DGRP)	737	chr3L:8,406,115-8,407,203	Mackay et al. 2012
D. mel (DGRP)	738	chr3L:8,406,115-8,407,203	Mackay et al. 2012
D. mel (DGRP)	740	chr3L:8,406,115-8,407,203	Mackay et al. 2012
D. mel (DGRP)	757	chr3L:8,406,115-8,407,203	Mackay et al. 2012
D. mel (DGRP)	761	chr3L:8,406,115-8,407,203	Mackay et al. 2012
D. mel (DGRP)	774	chr3L:8,406,115-8,407,203	Mackay et al. 2012
D. mel (DGRP)	776	chr3L:8,406,115-8,407,203	Mackay et al. 2012
D. mel (DGRP)	783	chr3L:8,406,115-8,407,203	Mackay et al. 2012
D. mel (DGRP)	786	chr3L:8,406,115-8,407,203	Mackay et al. 2012
D. mel (DGRP)	787	chr3L:8,406,115-8,407,203	Mackay et al. 2012
D. mel (DGRP)	790	chr3L:8,406,115-8,407,203	Mackay et al. 2012
D. mel (DGRP)	796	chr3L:8,406,115-8,407,203	Mackay et al. 2012
D. mel (DGRP)	799	chr3L:8,406,115-8,407,203	Mackay et al. 2012
D. mel (DGRP)	804	chr3L:8,406,115-8,407,203	Mackay et al. 2012
D. mel (DGRP)	805	chr3L:8,406,115-8,407,203	Mackay et al. 2012
D. mel (DGRP)	808	chr3L:8,406,115-8,407,203	Mackay et al. 2012
D. mel (DGRP)	810	chr3L:8,406,115-8,407,203	Mackay et al. 2012
D. mel (DGRP)	812	chr3L:8,406,115-8,407,203	Mackay et al. 2012
D. mel (DGRP)	818	chr3L:8,406,115-8,407,203	Mackay et al. 2012
D. mel (DGRP)	820	chr3L:8,406,115-8,407,203	Mackay et al. 2012
D. mel (DGRP)	837	chr3L:8,406,115-8,407,203	Mackay et al. 2012
D. mel (DGRP)	852	chr3L:8,406,115-8,407,203	Mackay et al. 2012
D. mel (DGRP)	859	chr3L:8,406,115-8,407,203	Mackay et al. 2012
D. mel (DGRP)	879	chr3L:8,406,115-8,407,203	Mackay et al. 2012
D. mel (DGRP)	882	chr3L:8,406,115-8,407,203	Mackay et al. 2012
D. mel (DGRP)	884	chr3L:8,406,115-8,407,203	Mackay et al. 2012
D. mel (DGRP)	887	chr3L:8,406,115-8,407,203	Mackay et al. 2012
D. mel (DGRP)	890	chr3L:8,406,115-8,407,203	Mackay et al. 2012
D. mel (DGRP)	892	chr3L:8,406,115-8,407,203	Mackay et al. 2012
D. mel (DGRP)	894	chr3L:8,406,115-8,407,203	Mackay et al. 2012
D. mel (DGRP)	897	chr3L:8,406,115-8,407,203	Mackay et al. 2012
D. mel (DGRP)	907	chr3L:8,406,115-8,407,203	Mackay et al. 2012
D. sim (reference)	w501	chr3L:8,212,039-8,212,680	Drosophila 12 Genomes Consortium 2007
D. sim (molpopgen.org)	MD06	chr3L:8,212,139-8,212,780	Rogers et al. 2014
D. sim (molpopgen.org)	MD105	chr3L:8,212,139-8,212,780	Rogers et al. 2014
D. sim (molpopgen.org)	MD106	chr3L:8,212,139-8,212,780	Rogers et al. 2014
D. sim (molpopgen.org)	MD15	chr3L:8,212,139-8,212,780	Rogers et al. 2014
D. sim (molpopgen.org)	MD199	chr3L:8,212,139-8,212,780	Rogers et al. 2014
D. sim (molpopgen.org)	MD221	chr3L:8,212,139-8,212,780	Rogers et al. 2014
D. sim (molpopgen.org)	MD233	chr3L:8,212,139-8,212,780	Rogers et al. 2014
D. sim (molpopgen.org)	MD251	chr3L:8,212,139-8,212,780	Rogers et al. 2014
D. sim (molpopgen.org)	MD63	chr3L:8,212,139-8,212,780	Rogers et al. 2014
D. sim (molpopgen.org)	MD73	chr3L:8,212,139-8,212,780	Rogers et al. 2014
D. sim (molpopgen.org)	NS05	chr3L:8,212,139-8,212,780	Rogers et al. 2014
D. sim (molpopgen.org)	NS113	chr3L:8,212,139-8,212,780	Rogers et al. 2014
D. sim (molpopgen.org)	NS137	chr3L:8,212,139-8,212,780	Rogers et al. 2014
D. sim (molpopgen.org)	NS33	chr3L:8,212,139-8,212,780	Rogers et al. 2014
D. sim (molpopgen.org)	NS39	chr3L:8,212,139-8,212,780	Rogers et al. 2014
D. sim (molpopgen.org)	NS40	chr3L:8,212,139-8,212,780	Rogers et al. 2014
D. sim (molpopgen.org)	NS50	chr3L:8,212,139-8,212,780	Rogers et al. 2014
D. sim (molpopgen.org)	NS67	chr3L:8,212,139-8,212,780	Rogers et al. 2014
D. sim (molpopgen.org)	NS78	chr3L:8,212,139-8,212,780	Rogers et al. 2014
D. sim (molpopgen.org)	NS79	chr3L:8,212,139-8,212,780	Rogers et al. 2014
D. sim (DPGP)	C167.4	cont11007.2:780-139	Begun et al. 2007
D. sim (DPGP)	MD106TS	cont701.1:1,023-382	Begun et al. 2007
D. sim (DPGP)	MD199S	cont451.8:3,859-3,218	Begun et al. 2007
D. sim	M252	chr3L:8,256,592-8,257,233	SRA: SRR1212716
D. yak (reference)	Tai18E2	chr3L:3,491,356..3,492,409	Drosophila 12 Genomes Consortium 2007
NOTE.—D. mel, D. melanogaster. D. sim, D. simulans. D. yak, D. yakuba

## Sheet: Table_S3
Table S3. Polarized McDonald-Kreitman tests for mtrm within D. melanogaster and D. simulans
			Polarized
Region	Substitution	Unpolarized	D. melanogaster	D. simulans
Full CDS	dN	7	5	3
	dS	4	4	0
	pN	2	1	1
	pS	25	6	19
N-terminal	dN	2	2	0
	dS	1	1	0
	pN	0	0	0
	pS	1	1	0
S/TP	dN	0	0	0
	dS	0	0	0
	pN	0	0	0
	pS	2	0	2
Central	dN	5	3	3
	dS	2	2	0
	pN	1	0	1
	pS	8	1	6
SPR	dN	0	0	0
	dS	0	0	0
	pN	0	0	0
	pS	3	2	1
SAM domain	dN	0	0	0
	dS	1	1	0
	pN	1	1	0
	pS	11	2	9

## Sheet: Table_S4
Table S4. BLASTp results using S/TP critical residue motif as PHI-BLAST pattern
Query	Hit_accession	Hit_species	E_value	Identities	Positives	Query_start	Query_end	Hit_start	Hit_end
D. melanogaster Mtrm	NP_648223.1	Drosophila melanogaster	4.97e-121	217/217 (100%)	217/217 (100%)	1	217	1	217
D. melanogaster Mtrm	ACI97169.1	Drosophila simulans	5.73e-113	207/217 (96%)	208/217 (96%)	1	217	1	216
D. melanogaster Mtrm	XP_002029722.1	Drosophila sechellia	3.14e-109	202/212 (96%)	203/212 (96%)	1	212	247	455
D. melanogaster Mtrm	ACI97168.1	Drosophila yakuba	1.13e-104	190/217 (88%)	198/217 (92%)	1	217	1	217
D. melanogaster Mtrm	XP_015014356.1	Drosophila erecta	2.44e-102	194/218 (89%)	198/218 (91%)	1	217	1	217
D. melanogaster Mtrm	XP_016992521.1	Drosophila takahashii	1.18e-99	190/217 (88%)	194/217 (90%)	1	217	1	210
D. melanogaster Mtrm	XP_016933196.1	Drosophila suzukii	1.74e-98	186/217 (86%)	191/217 (89%)	1	217	1	213
D. melanogaster Mtrm	XP_017074054.1	Drosophila eugracilis	8.74e-98	181/217 (84%)	192/217 (89%)	1	217	1	216
D. melanogaster Mtrm	XP_016978877.1	Drosophila rhopaloa	1.24e-94	181/217 (84%)	190/217 (88%)	1	217	1	212
D. melanogaster Mtrm	XP_016966346.1	Drosophila biarmipes	1.39e-93	183/218 (84%)	189/218 (87%)	1	217	1	207
D. melanogaster Mtrm	XP_017042638.1	Drosophila ficusphila	1.98e-90	173/215 (81%)	188/215 (88%)	1	214	1	214
D. melanogaster Mtrm	XP_017129561.1	Drosophila elegans	1.77e-84	168/219 (77%)	180/219 (83%)	1	217	1	215
D. melanogaster Mtrm	XP_020817087.1	Drosophila serrata	9.21e-79	155/226 (69%)	181/226 (81%)	1	217	1	225
D. melanogaster Mtrm	XP_014765730.1	Drosophila ananassae	1.75e-70	139/217 (65%)	164/217 (76%)	1	217	1	204
D. melanogaster Mtrm	XP_017109959.1	Drosophila bipectinata	8.77e-70	139/217 (65%)	166/217 (77%)	1	217	1	204
D. melanogaster Mtrm	XP_017028305.1	Drosophila kikkawai	7.19e-67	139/224 (63%)	169/224 (76%)	1	217	1	220
D. melanogaster Mtrm	XP_022212403.1	Drosophila obscura	1.84e-60	129/217 (60%)	150/217 (70%)	1	217	1	205
D. melanogaster Mtrm	XP_022212404.1	Drosophila obscura	3.14e-60	128/219 (59%)	151/219 (69%)	1	217	1	210
D. melanogaster Mtrm	XP_002026316.1	Drosophila persimilis	6.7e-58	127/217 (59%)	147/217 (68%)	1	217	1	203
D. melanogaster Mtrm	XP_017136244.1	Drosophila miranda	4.38e-57	126/217 (59%)	147/217 (68%)	1	217	1	203
D. melanogaster Mtrm	XP_022221882.1	Drosophila obscura	2.59e-52	120/210 (58%)	137/210 (66%)	8	217	24	214
D. melanogaster Mtrm	XP_015033198.1	Drosophila willistoni	5.41e-40	105/220 (48%)	131/220 (60%)	1	214	1	193
D. melanogaster Mtrm	XP_015031611.1	Drosophila virilis	1.13e-37	100/212 (48%)	130/212 (62%)	6	217	6	196
D. melanogaster Mtrm	XP_017861336.1	Drosophila arizonae	2.14e-36	94/215 (44%)	129/215 (60%)	6	217	6	191
D. melanogaster Mtrm	XP_023173965.1	Drosophila hydei	3.65e-36	95/215 (45%)	127/215 (60%)	6	217	6	191
D. melanogaster Mtrm	XP_015017370.1	Drosophila mojavensis	3.65e-36	94/215 (44%)	129/215 (60%)	6	217	6	191
D. melanogaster Mtrm	XP_002054976.1	Drosophila virilis	4.77e-36	90/214 (43%)	119/214 (56%)	1	214	1	185
D. melanogaster Mtrm	XP_017957761.1	Drosophila navojoa	1.39e-35	94/215 (44%)	127/215 (60%)	6	217	6	191
D. melanogaster Mtrm	ABE68744.1	Drosophila americana	3.41e-34	87/207 (43%)	116/207 (57%)	1	207	1	178
D. melanogaster Mtrm	ALC44573.1	Drosophila busckii	5.57e-20	64/184 (35%)	102/184 (56%)	17	200	250	405
D. melanogaster Mtrm	XP_011292461.1	Musca domestica	1.57e-12	64/230 (28%)	99/230 (44%)	1	213	1	210
D. melanogaster Mtrm	XP_013112946.1	Stomoxys calcitrans	4.47e-12	62/235 (27%)	98/235 (42%)	1	213	1	214
D. melanogaster Mtrm	XP_018803149.1	Bactrocera latifrons	1.66e-11	73/286 (26%)	118/286 (42%)	1	217	1	285
D. melanogaster Mtrm	XP_023294348.1	Lucilia cuprina	1.04e-10	61/222 (28%)	96/222 (44%)	1	217	1	199
D. melanogaster Mtrm	KNC24403.1	Lucilia cuprina	1.04e-10	61/218 (28%)	95/218 (44%)	1	213	270	464
D. melanogaster Mtrm	XP_011179364.1	Zeugodacus cucurbitae	1.04e-10	71/285 (25%)	112/285 (40%)	1	217	1	285
D. melanogaster Mtrm	XP_014088446.1	Bactrocera oleae	1.35e-10	75/284 (27%)	120/284 (43%)	1	217	1	282
D. melanogaster Mtrm	XP_011200282.1	Bactrocera dorsalis	1.83e-09	72/288 (25%)	113/288 (40%)	1	217	1	287
D. melanogaster Mtrm	XP_004522098.1	Ceratitis capitata	5.5e-07	66/308 (22%)	105/308 (35%)	1	214	1	308
D. melanogaster Mtrm	ETN59581.1	Anopheles darlingi	7.19e-05	48/183 (27%)	67/183 (37%)	32	211	57	197
D. melanogaster Mtrm	XP_315748.2	Anopheles gambiae str. PEST	0.002	46/182 (26%)	70/182 (39%)	32	211	50	187
XP_315748.2	XP_315748.2	Anopheles gambiae str. PEST	8.04e-106	199/199 (100%)	199/199 (100%)	1	199	1	199
XP_315748.2	ETN59581.1	Anopheles darlingi	2.89e-66	134/187 (72%)	150/187 (81%)	13	195	20	205
XP_315748.2	XP_019557297.1	Aedes albopictus	1.41e-38	98/191 (52%)	126/191 (66%)	17	197	8	193
XP_315748.2	XP_019535882.1	Aedes albopictus	1.41e-38	98/191 (52%)	126/191 (66%)	17	197	9	194
XP_315748.2	XP_001659010.1	Aedes aegypti	6.98e-38	89/168 (53%)	112/168 (67%)	39	196	29	193
XP_315748.2	XP_001865864.1	Culex quinquefasciatus	3.96e-33	81/190 (43%)	120/190 (64%)	17	194	10	198
XP_315748.2	XP_001845921.1	Culex quinquefasciatus	1.31e-25	63/137 (46%)	85/137 (63%)	15	151	6	137
XP_315748.2	CRK98161.1	Clunio marinus	5.64e-08	43/127 (34%)	68/127 (54%)	52	177	42	157
XP_315748.2	XP_022212403.1	Drosophila obscura	5.86e-06	42/173 (25%)	68/173 (40%)	50	187	29	199
XP_315748.2	XP_017136244.1	Drosophila miranda	9.79e-06	42/171 (25%)	66/171 (39%)	50	187	29	197
XP_315748.2	XP_014765730.1	Drosophila ananassae	9.79e-06	43/169 (26%)	66/169 (40%)	50	187	32	198
XP_315748.2	XP_002026316.1	Drosophila persimilis	1.27e-05	42/171 (25%)	66/171 (39%)	50	187	29	197
XP_315748.2	XP_022212404.1	Drosophila obscura	2.11e-05	41/173 (24%)	67/173 (39%)	50	187	34	204
XP_315748.2	XP_017109959.1	Drosophila bipectinata	3.52e-05	43/169 (26%)	65/169 (39%)	50	187	32	198
XP_315748.2	XP_023294348.1	Lucilia cuprina	0.000446	45/168 (27%)	67/168 (40%)	52	187	39	193
XP_315748.2	KNC24403.1	Lucilia cuprina	0.000446	45/168 (27%)	67/168 (40%)	52	187	308	462
XP_315748.2	XP_015033198.1	Drosophila willistoni	0.000574	39/159 (25%)	59/159 (38%)	50	187	36	190
XP_315748.2	XP_013112946.1	Stomoxys calcitrans	0.000574	50/224 (23%)	91/224 (41%)	19	193	8	218
XP_315748.2	XP_016030998.1	Drosophila simulans	0.000739	46/179 (26%)	69/179 (39%)	50	187	32	208
XP_315748.2	ACI97176.1	Drosophila melanogaster	0.000739	47/182 (26%)	70/182 (39%)	50	187	32	211
XP_315748.2	XP_002029722.1	Drosophila sechellia	0.001	43/179 (25%)	65/179 (37%)	50	187	278	454
XP_315748.2	XP_011292461.1	Musca domestica	0.002	45/211 (22%)	82/211 (39%)	19	187	8	208
XP_315748.2	ACI97173.1	Drosophila simulans	0.002	45/181 (25%)	69/181 (39%)	50	187	32	210
XP_315748.2	XP_002054976.1	Drosophila virilis	0.004	38/169 (23%)	62/169 (37%)	49	187	26	182

## Sheet: Table_S5
Table S5. Putative homologs of mtrm in non-Drosophila dipterans
Organism	Gene	Expression	References for Expression studies
Musca domestica	MDOA005156	female-biased	Meisel, Scott, and Clark 2015
Stomoxys calcitrans	SCAU010122	NAa
Lucilia cuprina	exon4 of FF38_14189 (Exo70)	NAa
Bactrocera cucurbitae	LOC105210239	NAa
Bactrocera dorsalis	A0A034WT22	NAa
Ceratitis capitata	XP_004522098	NAa
Aedes aegypti	AAEL008182	female-biased	Dissanayake et al. 2010
Aedes albopictus	AALF000945	female-biased	Chen et al. 2015
Aedes albopictus	AALF013061	female-biased	Chen et al. 2015
Culex quinquefasciatus	CPIJ015791	NAa
Culex quinquefasciatus	CPIJ004279	NAa
Culex pipiens	CPIJ015791	NAa
Culex pipiens	CPIJ004279	NAa
Anopheles gambiae	AGAP005733	female-biased	Gnad and Parsch 2006; Marinotti et al. 2006; Koutsos et al. 2007; Baker et al. 2011
Anopheles darlingi	ADAC008817	NAa
a NA -- No expression data comparing males and females currently available
